# Supplementary material for: Tremella fuciformis Berk Alleviated Atherosclerosis Symptoms via Nuclear Factor-Kappa B-Mediated Inflammatory Response in ApoE−/− Mice
Source: Nutrients. 2024 Dec 31;17(1):160. doi: 10.3390/nu17010160 (PMC11722796; doi:10.3390/nu17010160)
Supplement: Supplementary file 1 [file nutrients-17-00160-s001.zip]

Archive with 1 entries (1 files):
- nutrients-3385198-Supplementary.pdf
